# Supplementary material for: A new species of Glyptapanteles Ashmead (Hymenoptera, Braconidae, Microgastrinae) within Macrobrochis gigas (Lepidoptera, Arctiidae, Lithosiidae) in Fujian, China
Source: Zookeys. 2020 Feb 19;913:127–39. doi: 10.3897/zookeys.913.46646 (PMC7044263; doi:10.3897/zookeys.913.46646)
Supplement: XML Treatment for Glyptapanteles gigas [file zookeys.913.46646-treatment1.xml]

<!DOCTYPE tp:taxon-treatment
  PUBLIC "-//TaxonX//DTD Taxonomic Treatment Publishing DTD v0 20100105//EN" "tax-treatment-NSO.dtd">
<tp:taxon-treatment xmlns:tp="http://www.plazi.org/taxpub"><tp:treatment-meta><kwd-group><label>Taxon classification</label><kwd><named-content xmlns:xlink="http://www.w3.org/1999/xlink" content-type="kingdom">Animalia</named-content></kwd><kwd><named-content xmlns:xlink="http://www.w3.org/1999/xlink" content-type="order">Hymenoptera</named-content></kwd><kwd><named-content xmlns:xlink="http://www.w3.org/1999/xlink" content-type="family">Braconidae</named-content></kwd></kwd-group><mixed-citation publication-type="journal"><person-group><name><surname>Lu</surname><given-names>Ciding</given-names></name><name><surname>Tang</surname><given-names>Jinhan</given-names></name><name><surname>Dong</surname><given-names>Wanying</given-names></name><name><surname>Zhou</surname><given-names>Youjun</given-names></name><name><surname>Gai</surname><given-names>Xinmin</given-names></name><name><surname>Lin</surname><given-names>Haoyu</given-names></name><name><surname>Song</surname><given-names>Dongbao</given-names></name><name><surname>Liang</surname><given-names>Guanghong</given-names></name></person-group><article-title>A new species of <italic><tp:taxon-name><tp:taxon-name-part taxon-name-part-type="genus" reg="Glyptapanteles">Glyptapanteles</tp:taxon-name-part></tp:taxon-name></italic> Ashmead (<tp:taxon-name><tp:taxon-name-part taxon-name-part-type="order">Hymenoptera</tp:taxon-name-part></tp:taxon-name>, <tp:taxon-name><tp:taxon-name-part taxon-name-part-type="family">Braconidae</tp:taxon-name-part></tp:taxon-name>, <tp:taxon-name><tp:taxon-name-part taxon-name-part-type="subfamily">Microgastrinae</tp:taxon-name-part></tp:taxon-name>) within <italic><tp:taxon-name><tp:taxon-name-part taxon-name-part-type="genus" reg="Macrobrochis">Macrobrochis</tp:taxon-name-part> <tp:taxon-name-part taxon-name-part-type="species" reg="gigas">gigas</tp:taxon-name-part></tp:taxon-name></italic> (<tp:taxon-name><tp:taxon-name-part taxon-name-part-type="order">Lepidoptera</tp:taxon-name-part></tp:taxon-name>, <tp:taxon-name><tp:taxon-name-part taxon-name-part-type="family">Arctiidae</tp:taxon-name-part></tp:taxon-name>, <tp:taxon-name><tp:taxon-name-part taxon-name-part-type="family">Lithosiidae</tp:taxon-name-part></tp:taxon-name>) in Fujian, China</article-title><source>Zookeys</source><day>19</day><month>2</month><year>2020</year><volume>913</volume><fpage>127</fpage><lpage>139</lpage><pub-id pub-id-type="doi">10.3897/zookeys.913.46646</pub-id></mixed-citation></tp:treatment-meta><tp:nomenclature><tp:taxon-name><object-id xmlns:xlink="http://www.w3.org/1999/xlink" content-type="arpha" xlink:type="simple">CB56F772-92CD-572D-A80A-5FCC56F36C07</object-id>
            <tp:taxon-name-part taxon-name-part-type="genus" reg="Glyptapanteles">Glyptapanteles</tp:taxon-name-part>
            <tp:taxon-name-part taxon-name-part-type="species" reg="gigas">gigas</tp:taxon-name-part>
            <object-id xmlns:xlink="http://www.w3.org/1999/xlink" content-type="zoobank" xlink:type="simple">http://zoobank.org/9A8DD22D-499D-4BA2-B0B0-3504E9C12774</object-id>
          </tp:taxon-name><tp:taxon-authority>Liang &amp; Song</tp:taxon-authority><tp:taxon-status xmlns:xlink="http://www.w3.org/1999/xlink" xlink:type="simple">sp. nov.</tp:taxon-status></tp:nomenclature><tp:treatment-sec sec-type="distribution" id="SECID0EYAAE"><title>Distribution.</title><p>Linyuan town (<named-content xmlns:xlink="http://www.w3.org/1999/xlink" content-type="dwc:verbatimCoordinates" xlink:type="simple"><named-content content-type="geo-json" specific-use="{&#34;type&#34;:&#34;Point&#34;,&#34;coordinates&#34;:[118.515458,24.744561]}" id="NCID0EBBAE" xlink:type="simple">N24°44'40.42", E118°30'55.65"</named-content></named-content>) and Yonghe town (<named-content xmlns:xlink="http://www.w3.org/1999/xlink" content-type="dwc:verbatimCoordinates" xlink:type="simple"><named-content content-type="geo-json" specific-use="{&#34;type&#34;:&#34;Point&#34;,&#34;coordinates&#34;:[118.586228,24.715928]}" id="NCID0EJBAE" xlink:type="simple">N24°42'57.34", E118°35'10.42"</named-content></named-content>) in Jinjiang, Fujian, south and east coastal areas of China.</p><p><bold>Etymology.</bold> The specific epithet is derived from the scientific name of its host <italic><tp:taxon-name><tp:taxon-name-part taxon-name-part-type="genus" reg="Macrobrochis">M.</tp:taxon-name-part> <tp:taxon-name-part taxon-name-part-type="species" reg="gigas">gigas</tp:taxon-name-part></tp:taxon-name></italic>. Gender is masculine.</p><p><bold>Description.</bold> Female (holotype). Body length 2.1 mm, fore wing length 2.3 mm.</p><p>Head. In anterior view, head approximately orbicular-ovate with antennal sockets slightly above middle level of eyes; face slightly convex, finely punctate associated with long hairs, ratio of FH:FW being 2.0: 2.6 (Fig. <xref ref-type="fig" rid="F1">1</xref>); eyes covered setae; inner margin of eyes slightly constricted towards clypeus. Transverse in dorsal view, 2.3 times as wide as long, 0.9 times as wide as width of mesoscutum. Ocelli large, arranged in a low triangle, posterior tangent of anterior ocellus approaching posterior ocelli. <abbrev xmlns:xlink="http://www.w3.org/1999/xlink" xlink:title="Postocellar line" id="ABBRID0EHCAE" xlink:type="simple">POL</abbrev>: <abbrev xmlns:xlink="http://www.w3.org/1999/xlink" xlink:title="Posterior ocellus maximum diameter" id="ABBRID0ELCAE" xlink:type="simple">OD</abbrev>: <abbrev xmlns:xlink="http://www.w3.org/1999/xlink" xlink:title="Ocular-ocellar distance" id="ABBRID0EPCAE" xlink:type="simple">OOL</abbrev>= 0.7: 0.3: 0.8 (Fig. <xref ref-type="fig" rid="F1">2</xref>). Vertex almost smooth, with fine sparse setae; temple feebly punctate, with dense long setae; occiput smooth, slightly concave. Antenna longer than body in ratio of 10.0:7.9 (Fig. <xref ref-type="fig" rid="F1">3</xref>); flagellomeres thin, with short bristles, most flagellomeres with placodes arranged regularly in two ranks excerpt for last four or five flagellomeres. Flagellomere ratios: 2 L/W = 2.8, 8 L/W = 2.7, 14 L/W = 1.7, L 2/14 = 1.9, W 2/14 = 1.2. F12-15 tightly connected.</p><fig id="F1" position="float" orientation="portrait"><object-id xmlns:xlink="http://www.w3.org/1999/xlink" content-type="doi" xlink:type="simple">10.3897/zookeys.913.46646.figures1-6</object-id><object-id xmlns:xlink="http://www.w3.org/1999/xlink" content-type="arpha" xlink:type="simple">354AC520-A359-5E04-B0CE-234B6A19B9A6</object-id><label>Figures 1–6.</label><caption><p><italic><tp:taxon-name><tp:taxon-name-part taxon-name-part-type="genus" reg="Glyptapanteles">Glyptapanteles</tp:taxon-name-part> <tp:taxon-name-part taxon-name-part-type="species" reg="gigas">gigas</tp:taxon-name-part></tp:taxon-name></italic> Liang &amp; Song, sp. nov. <bold>1</bold> Head approximately orbicular-ovate; face slightly convex with long hairs, FH: FW = 2.0: 2.6 <bold>2</bold> Head. 2.3 times as wide as long. Ocelli large, arranged in a low triangle. <abbrev xmlns:xlink="http://www.w3.org/1999/xlink" xlink:title="Postocellar line" id="ABBRID0ESDAE" xlink:type="simple">POL</abbrev>: <abbrev xmlns:xlink="http://www.w3.org/1999/xlink" xlink:title="Posterior ocellus maximum diameter" id="ABBRID0EWDAE" xlink:type="simple">OD</abbrev>: <abbrev xmlns:xlink="http://www.w3.org/1999/xlink" xlink:title="Ocular-ocellar distance" id="ABBRID0E1DAE" xlink:type="simple">OOL</abbrev>= 0.7: 0.3: 0.8 <bold>3</bold> Antenna longer than body (10.0: 7.9); Flagellomere proportions: 2 L/W = 2.8, 8 L/W = 2.7, 14 L/W = 1.7, L 2/14 = 1.9, W 2/14 = 1.2. F12-15 tightly connected <bold>4</bold> Mesosoma. Note that notauli hardly exist. Propodeum relatively flat and smooth, horizontally rectangle, no median longitudinal carina <bold>5</bold> Wings. Forewing with areolet open; r and 2-SR meeting at a circular arc; 2-SR: r: width of pterostigma = 0.6: 0.8: 0.9. 1-CU1:2-CU1:m-cu = 0.6: 1.0: 0.7. <bold>6</bold> Legs. Hind coxa large, near to T3. Hind tibia approximately 0.95 times as long as hind tarsa; inner hind tibial spurs longer than outer one and about half of hind basitarsus.</p></caption><graphic xmlns:xlink="http://www.w3.org/1999/xlink" xlink:href="zookeys-913-127-g001.jpg" position="float" orientation="portrait" xlink:type="simple" id="oo_381053.jpg"><uri content-type="original_file" xlink:type="simple">https://binary.pensoft.net/fig/381053</uri></graphic></fig><p>Mesosoma (Fig. <xref ref-type="fig" rid="F1">4</xref>). Side of pronotum with both a dorsal and a ventral carinate groove. Mesoscutum relatively flat, sparsely punctate with thin setose, relatively smooth near scutellar sulcus; notauli hardly exist. Scutellar sulcus relatively wide and deep, slightly curved; disc of scutellum smooth all over, approximately a low triangle in its shape. Propodeum relatively flat and smooth, horizontally rectangle, not inclined rear surface and no median longitudinal carina.</p><p>Wings (Fig. <xref ref-type="fig" rid="F1">5</xref>). Forewing with areolet open, vein r slightly inner oblique emitted from middle of pterostigma; r and 2-SR meeting at a circular arc and hardly distinguish from each other; 2-SR: r: width of pterostigma = 0.6: 0.8: 0.9; vein 1-R1 1.8 times as long as pterostigma, pterostigma 2.0 times as long as wide. 1-CU1:2-CU1:m-cu= 0.6: 1.0: 0.7. Hind wing narrow, vein cu-a slightly incurved, vannal lobe slightly convex with a few hairs.</p><p>Legs (Fig. <xref ref-type="fig" rid="F1">6</xref>). Slender. Hind coxa large, near to T3, compressed, almost smooth and shiny, scattered with weak granular on upper surface. Hind tibia approximately 0.95 times as long as hind tarsi; inner hind tibial spurs longer than outer one and about half of hind basitarsus. Fore distitarsus with a feeble spine.</p><p>Metasoma. T1 smooth, 1.9 times as long as its greatest width, slightly parallel on both sides, gradually in general converging apically and rounded to apex, base broad depression concave, narrowed toward the end (Fig. <xref ref-type="fig" rid="F2">7</xref>). T2 approximately scalariform, the central area inconspicuous with apical width slightly long than central length, T3 1.1 times as wide as long, slightly longer than T2 (Fig. <xref ref-type="fig" rid="F2">8</xref>). All tergites almost smooth and polished, scattered with feeble setae. Ovipositor short, ovipositor sheath, about equal to length of the 2<sup>th</sup> hind tarsus with a few hairs on tip (Fig. <xref ref-type="fig" rid="F2">9</xref>). Hypopygium, evenly sclerotized.</p><fig id="F2" position="float" orientation="portrait"><object-id xmlns:xlink="http://www.w3.org/1999/xlink" content-type="doi" xlink:type="simple">10.3897/zookeys.913.46646.figures7-12</object-id><object-id xmlns:xlink="http://www.w3.org/1999/xlink" content-type="arpha" xlink:type="simple">B1038D47-C99B-551E-B090-ACE5B12FF744</object-id><label>Figures 7–12.</label><caption><p><bold>7–10</bold><italic><tp:taxon-name><tp:taxon-name-part taxon-name-part-type="genus" reg="Glyptapanteles">Glyptapanteles</tp:taxon-name-part> <tp:taxon-name-part taxon-name-part-type="species" reg="gigas">gigas</tp:taxon-name-part></tp:taxon-name></italic> Liang &amp; Song, sp. nov. <bold>7</bold> metasoma. T1 smooth, 1.9 times as long as its greatest width, slightly parallel on both sides, base broad depression concave, narrowed toward the end <bold>8</bold> T2 approximately scalariform, the central area inconspicuous with apical width slightly long than central length. T3 1.1 times as wide as long, slightly longer than T2 <bold>9</bold> ovipositor short, ovipositor sheath short, about equal to length of the 2<sup>th</sup> hind tarsus <bold>10</bold> body mostly black. Antennae black brown. <bold>11</bold> Parasitized larva of <italic><tp:taxon-name><tp:taxon-name-part taxon-name-part-type="genus" reg="Macrobrochis">M.</tp:taxon-name-part> <tp:taxon-name-part taxon-name-part-type="species" reg="gigas">gigas</tp:taxon-name-part></tp:taxon-name></italic>, cocoons and <italic>adult</italic> of <italic><tp:taxon-name><tp:taxon-name-part taxon-name-part-type="genus" reg="Glyptapanteles">G.</tp:taxon-name-part> <tp:taxon-name-part taxon-name-part-type="species" reg="gigas">gigas</tp:taxon-name-part></tp:taxon-name></italic>. White ellipse indicating adult of parasitoid. Red and white arrows indicating parasitized larva and cocoons of parasitoid respectively. <bold>12</bold> Unparasitized larvae of the host <italic><tp:taxon-name><tp:taxon-name-part taxon-name-part-type="genus" reg="Macrobrochis">M.</tp:taxon-name-part> <tp:taxon-name-part taxon-name-part-type="species" reg="gigas">gigas</tp:taxon-name-part></tp:taxon-name></italic>.</p></caption><graphic xmlns:xlink="http://www.w3.org/1999/xlink" xlink:href="zookeys-913-127-g002.jpg" position="float" orientation="portrait" xlink:type="simple" id="oo_381054.jpg"><uri content-type="original_file" xlink:type="simple">https://binary.pensoft.net/fig/381054</uri></graphic></fig><p>Color. Adult body mostly black (Fig. <xref ref-type="fig" rid="F2">10</xref>). Antennae black brown; maxillary palps, labial palps, legs yellow, except for most coxae black brown; most hind tibiae and hind tarsus infuscate. Pterostigma dark brown and semi-transparent, most veins pale yellowish. T1 reddish yellow-brown and transparent.</p><p>Male. Antenna longer than body (10.0: 7.0), the rest same as female.</p></tp:treatment-sec><tp:treatment-sec sec-type="remarks" id="SECID0E6HAE"><title>Remarks.</title><p>This new species is closely related to <italic><tp:taxon-name><tp:taxon-name-part taxon-name-part-type="genus" reg="Glyptapanteles">Glyptapanteles</tp:taxon-name-part> <tp:taxon-name-part taxon-name-part-type="species" reg="phragmataeciae">phragmataeciae</tp:taxon-name-part></tp:taxon-name></italic> (You &amp; Zhou, 1990), but it is easily distinguished from it based on T1 slightly parallel on both sides, gradually in general converging apically and rounded to apex (T1 cuneiform); antenna longer than body (antenna shorter than body); vein 1-R1 1.8 times as long as pterostigma (vein 1-R1 1.0 times as long as pterostigma); inner hind tibial spurs longer than outer one and about half of hind basitarsus (inner hind tibial spurs as long as outer one and shorter than half of hind basitarsus).</p><sec sec-type="Hosts" id="SECID0EQIAE"><title>Hosts</title><p>The parasitoid of genus <italic><tp:taxon-name><tp:taxon-name-part taxon-name-part-type="genus" reg="Glyptapanteles">Glyptapanteles</tp:taxon-name-part></tp:taxon-name></italic> mostly attacks lepidopteran caterpillars, of which very few species attacks insects of <tp:taxon-name><tp:taxon-name-part taxon-name-part-type="order">Coleoptera</tp:taxon-name-part></tp:taxon-name> (<xref ref-type="bibr" rid="B42">Nixon 1976</xref>; <xref ref-type="bibr" rid="B47">Papp 1990</xref>; <xref ref-type="bibr" rid="B52">Smetacek 2008</xref>; <xref ref-type="bibr" rid="B60">Tobias 1971</xref>, <xref ref-type="bibr" rid="B61">1976</xref>, <xref ref-type="bibr" rid="B62">1986</xref>; <xref ref-type="bibr" rid="B68">Whitfield 1985</xref>, <xref ref-type="bibr" rid="B67">1995</xref>, <xref ref-type="bibr" rid="B69">1997</xref>; <xref ref-type="bibr" rid="B66">Whitfield and Wagner 1991</xref>; <xref ref-type="bibr" rid="B72">Wilkinson 1936</xref>, <xref ref-type="bibr" rid="B73">1940</xref>). Here, we collected parasitoids specimen from caterpillars of <italic><tp:taxon-name><tp:taxon-name-part taxon-name-part-type="genus" reg="Macrobrochis">Macrobrochis</tp:taxon-name-part> <tp:taxon-name-part taxon-name-part-type="species" reg="gigas">gigas</tp:taxon-name-part></tp:taxon-name></italic> Walker (Fig. <xref ref-type="fig" rid="F2">11</xref>) between 2015-2016 in China, and they occurred in Guangdong, South China (<xref ref-type="bibr" rid="B23">Fang 1985</xref>; <xref ref-type="bibr" rid="B59">Taiwan 2019</xref>; <xref ref-type="bibr" rid="B38">Mell 1938</xref>; <xref ref-type="bibr" rid="B18">Dubatolov et al. 2012</xref>; Liu 2005), India, Sikkim, Bhutan, Nepal, Bangladesh, Indonesia (<xref ref-type="bibr" rid="B24">Fang 2000</xref>). Taxonomically, it belongs to the family <tp:taxon-name><tp:taxon-name-part taxon-name-part-type="family">Arctiidae</tp:taxon-name-part></tp:taxon-name> (<xref ref-type="bibr" rid="B58">Telenga 1955</xref>; <xref ref-type="bibr" rid="B45">Papp 1983a</xref>, <xref ref-type="bibr" rid="B46">1983b</xref>; <xref ref-type="bibr" rid="B25">Fernández-Triana and Ward 2014</xref>; <xref ref-type="bibr" rid="B18">Dubatolov et al. 2012</xref>), and was firstly recorded and described as a new genera and species in 2001. Biologically, the host insects have one generation per year, and larvae feed on the mosses (Fig. <xref ref-type="fig" rid="F2">12</xref>) growing on the trunks of masson pines (<italic><tp:taxon-name><tp:taxon-name-part taxon-name-part-type="genus" reg="Pinus">Pinus</tp:taxon-name-part> <tp:taxon-name-part taxon-name-part-type="species" reg="massoniana">massoniana</tp:taxon-name-part></tp:taxon-name></italic> Lamb.), litchis (<italic><tp:taxon-name><tp:taxon-name-part taxon-name-part-type="genus" reg="Litchi">Litchi</tp:taxon-name-part> <tp:taxon-name-part taxon-name-part-type="species" reg="chinensis">chinensis</tp:taxon-name-part></tp:taxon-name></italic> Sonn.), longans (<italic><tp:taxon-name><tp:taxon-name-part taxon-name-part-type="genus" reg="Dimocarpus">Dimocarpus</tp:taxon-name-part> <tp:taxon-name-part taxon-name-part-type="species" reg="longan">longan</tp:taxon-name-part></tp:taxon-name></italic> Lour.), coast oak (<italic><tp:taxon-name><tp:taxon-name-part taxon-name-part-type="genus" reg="Casuarina">Casuarina</tp:taxon-name-part> <tp:taxon-name-part taxon-name-part-type="species" reg="equisetifolia">equisetifolia</tp:taxon-name-part></tp:taxon-name></italic> Forst.), waxberries (<italic><tp:taxon-name><tp:taxon-name-part taxon-name-part-type="genus" reg="Myrica">Myrica</tp:taxon-name-part> <tp:taxon-name-part taxon-name-part-type="species" reg="rubra">rubra</tp:taxon-name-part></tp:taxon-name></italic> Sieb.et Zucc), eucalyptus (<tp:taxon-name><tp:taxon-name-part taxon-name-part-type="genus" reg="Eucalyptus">Eucalyptus</tp:taxon-name-part> <tp:taxon-name-part taxon-name-part-type="species" reg="grandis">grandis</tp:taxon-name-part> <tp:taxon-name-part taxon-name-part-type="hybrid-sign">×</tp:taxon-name-part> <tp:taxon-name-part taxon-name-part-type="species" reg="urophylla">urophylla</tp:taxon-name-part></tp:taxon-name>), <italic><tp:taxon-name><tp:taxon-name-part taxon-name-part-type="genus" reg="Acacia">Acacia</tp:taxon-name-part> <tp:taxon-name-part taxon-name-part-type="species" reg="confusa">confusa</tp:taxon-name-part></tp:taxon-name></italic> Merr., and loquats (<italic><tp:taxon-name><tp:taxon-name-part taxon-name-part-type="genus" reg="Eriobotrya">Eriobotrya</tp:taxon-name-part> <tp:taxon-name-part taxon-name-part-type="species" reg="japonica">japonica</tp:taxon-name-part></tp:taxon-name></italic> (Thunb.) Lindl) from April to June, and the moths prefer the flowers after they emerge at the end of July in South China.</p></sec></tp:treatment-sec><ref-list><ref id="B42"><mixed-citation xmlns:xlink="http://www.w3.org/1999/xlink" xlink:type="simple"><person-group><name name-style="western"><surname>Nixon</surname><given-names>GEJ</given-names></name></person-group> (<year>1976</year>) <article-title>A revision of the north-western European species of the <italic>merula</italic>, <italic>laeteus</italic>, <italic>vipio</italic>, <italic>ultor</italic>, <italic>ater</italic>, <italic>butalidis</italic>, <italic>popularis</italic>, <italic><tp:taxon-name><tp:taxon-name-part taxon-name-part-type="genus"/><tp:taxon-name-part taxon-name-part-type="species">carbonarius</tp:taxon-name-part></tp:taxon-name></italic> and <italic>validus</italic>-groups of <italic><tp:taxon-name><tp:taxon-name-part taxon-name-part-type="genus">Apanteles</tp:taxon-name-part></tp:taxon-name></italic> Förster (Hym.: <tp:taxon-name><tp:taxon-name-part taxon-name-part-type="family">Braconidae</tp:taxon-name-part></tp:taxon-name>).</article-title><source>Bulletin of Entomological Research</source><volume>65</volume>: <fpage>687</fpage>–<lpage>732</lpage>. <ext-link xlink:type="simple" ext-link-type="doi" xlink:href="10.1017/S0007485300006386">https://doi.org/10.1017/S0007485300006386</ext-link></mixed-citation></ref><ref id="B47"><mixed-citation xmlns:xlink="http://www.w3.org/1999/xlink" xlink:type="simple"><person-group><name name-style="western"><surname>Papp</surname><given-names>J</given-names></name></person-group> (<year>1990</year>) <tp:taxon-name><tp:taxon-name-part taxon-name-part-type="family">Braconidae</tp:taxon-name-part></tp:taxon-name> (<tp:taxon-name><tp:taxon-name-part taxon-name-part-type="order">Hymenoptera</tp:taxon-name-part></tp:taxon-name>) from Korea. XII. Acta Zoologica Hungarica 36(1/2): 87–119.</mixed-citation></ref><ref id="B52"><mixed-citation xmlns:xlink="http://www.w3.org/1999/xlink" xlink:type="simple"><person-group><name name-style="western"><surname>Smetacek</surname><given-names>P</given-names></name></person-group> (<year>2008</year>) <article-title>Moths recorded from different elevations in Nainital district, Kumaon Himalaya, India.</article-title><source>Research</source><volume>10</volume>(<issue>1</issue>): <fpage>5</fpage>–<lpage>15</lpage>.</mixed-citation></ref><ref id="B60"><mixed-citation xmlns:xlink="http://www.w3.org/1999/xlink" xlink:type="simple"><person-group><name name-style="western"><surname>Tobias</surname><given-names>VI</given-names></name></person-group> (<year>1971</year>) <article-title>Review of the <tp:taxon-name><tp:taxon-name-part taxon-name-part-type="family">Braconidae</tp:taxon-name-part></tp:taxon-name> (<tp:taxon-name><tp:taxon-name-part taxon-name-part-type="order">Hymenoptera</tp:taxon-name-part></tp:taxon-name>) of the USSR.</article-title><source>Trudy Vsesoyuznogo Entomologicheskogo Obshchestva</source><volume>54</volume>: <fpage>156</fpage>–<lpage>268</lpage>. [in Russian; Translation (1975) Amerind Publishing Co. Pvt. Ltd., New Delhi: 164]</mixed-citation></ref><ref id="B61"><mixed-citation xmlns:xlink="http://www.w3.org/1999/xlink" xlink:type="simple"><person-group><name name-style="western"><surname>Tobias</surname><given-names>VI</given-names></name></person-group> (<year>1976</year>) Braconids of the Caucasus (<tp:taxon-name><tp:taxon-name-part taxon-name-part-type="order">Hymenoptera</tp:taxon-name-part></tp:taxon-name>, <tp:taxon-name><tp:taxon-name-part taxon-name-part-type="family">Braconidae</tp:taxon-name-part></tp:taxon-name>). Opredelitel Faune SSSR 110, Nauka Press, Leningrad, 1–286. [in Russian]</mixed-citation></ref><ref id="B62"><mixed-citation xmlns:xlink="http://www.w3.org/1999/xlink" xlink:type="simple"><person-group><name name-style="western"><surname>Tobias</surname><given-names>VI</given-names></name></person-group> (<year>1986</year>) <article-title><tp:taxon-name><tp:taxon-name-part taxon-name-part-type="subfamily">Acaeliinae</tp:taxon-name-part></tp:taxon-name>, <tp:taxon-name><tp:taxon-name-part taxon-name-part-type="subfamily">Cardiochilinae</tp:taxon-name-part></tp:taxon-name>, <tp:taxon-name><tp:taxon-name-part taxon-name-part-type="subfamily">Microgastrinae</tp:taxon-name-part></tp:taxon-name>, <tp:taxon-name><tp:taxon-name-part taxon-name-part-type="subfamily">Miracinae</tp:taxon-name-part></tp:taxon-name>.</article-title> In: <person-group><name name-style="western"><surname>Medvedev</surname><given-names>GS</given-names></name></person-group> (<role>Eds</role>) <issue-title>Opredelitel Nasekomych Evrospeiskoi Tsasti SSSR 3, Peredpontdatokrylye 4. Opr. Faune SSSR.</issue-title><volume>145</volume>: <fpage>336</fpage>–<lpage>501</lpage>. [Keys to the insects of the European part of USSR. <tp:taxon-name><tp:taxon-name-part taxon-name-part-type="order">Hymenoptera</tp:taxon-name-part></tp:taxon-name>]</mixed-citation></ref><ref id="B68"><mixed-citation xmlns:xlink="http://www.w3.org/1999/xlink" xlink:type="simple"><person-group><name name-style="western"><surname>Whitfield</surname><given-names>JB</given-names></name></person-group> (<year>1985</year>) <article-title>The Nearctic species of <italic><tp:taxon-name><tp:taxon-name-part taxon-name-part-type="genus">Deuterixys</tp:taxon-name-part></tp:taxon-name></italic> Mason (<tp:taxon-name><tp:taxon-name-part taxon-name-part-type="order">Hymenoptera</tp:taxon-name-part></tp:taxon-name>: <tp:taxon-name><tp:taxon-name-part taxon-name-part-type="family">Braconidae</tp:taxon-name-part></tp:taxon-name>).</article-title><source>Pan-Pacific Entomologist</source><volume>61</volume>(<issue>1</issue>): <fpage>60</fpage>–<lpage>67</lpage>.</mixed-citation></ref><ref id="B67"><mixed-citation xmlns:xlink="http://www.w3.org/1999/xlink" xlink:type="simple"><person-group><name name-style="western"><surname>Whitfield</surname><given-names>JB</given-names></name></person-group> (<year>1995</year>) <article-title>Annotated checklist of the <tp:taxon-name><tp:taxon-name-part taxon-name-part-type="subfamily">Microgastrinae</tp:taxon-name-part></tp:taxon-name> of North America north of Mexico (<tp:taxon-name><tp:taxon-name-part taxon-name-part-type="order">Hymenoptera</tp:taxon-name-part></tp:taxon-name>: <tp:taxon-name><tp:taxon-name-part taxon-name-part-type="family">Braconidae</tp:taxon-name-part></tp:taxon-name>).</article-title><source>Journal of the Kansas Entomological Society</source><volume>68</volume>(<issue>3</issue>): <fpage>245</fpage>–<lpage>262</lpage></mixed-citation></ref><ref id="B69"><mixed-citation xmlns:xlink="http://www.w3.org/1999/xlink" xlink:type="simple"><person-group><name name-style="western"><surname>Whitfield</surname><given-names>JB</given-names></name><name name-style="western"><surname>Wharton</surname><given-names>RA</given-names></name><name name-style="western"><surname>Marsh</surname><given-names>PM</given-names></name><name name-style="western"><surname>Sharkey</surname><given-names>MJ</given-names></name></person-group> (<year>1997</year>) Manual of the New World genera of the family <tp:taxon-name><tp:taxon-name-part taxon-name-part-type="family">Braconidae</tp:taxon-name-part></tp:taxon-name> (<tp:taxon-name><tp:taxon-name-part taxon-name-part-type="order">Hymenoptera</tp:taxon-name-part></tp:taxon-name>): Special Publication of the International Society of the Hymenopterists No.1. Washington, DC The International Society of Hymenopterists, 332–364.</mixed-citation></ref><ref id="B66"><mixed-citation xmlns:xlink="http://www.w3.org/1999/xlink" xlink:type="simple"><person-group><name name-style="western"><surname>Whitfield</surname><given-names>JB</given-names></name><name name-style="western"><surname>Wagner</surname><given-names>DL</given-names></name></person-group> (<year>1991</year>) <article-title>Annotated key to the genera of <tp:taxon-name><tp:taxon-name-part taxon-name-part-type="family">Braconidae</tp:taxon-name-part></tp:taxon-name> (<tp:taxon-name><tp:taxon-name-part taxon-name-part-type="order">Hymenoptera</tp:taxon-name-part></tp:taxon-name>) attacking leaf-mining <tp:taxon-name><tp:taxon-name-part taxon-name-part-type="order">Lepidoptera</tp:taxon-name-part></tp:taxon-name> in the Holarctic region.</article-title><source>Journal of Natural History</source><volume>25</volume>: <fpage>733</fpage>–<lpage>754</lpage>. <ext-link xlink:type="simple" ext-link-type="doi" xlink:href="10.1080/00222939100770481">https://doi.org/10.1080/00222939100770481</ext-link></mixed-citation></ref><ref id="B72"><mixed-citation xmlns:xlink="http://www.w3.org/1999/xlink" xlink:type="simple"><person-group><name name-style="western"><surname>Wilkinson</surname><given-names>DS</given-names></name></person-group> (<year>1936</year>) <article-title>A list of <tp:taxon-name><tp:taxon-name-part taxon-name-part-type="order">Lepidoptera</tp:taxon-name-part></tp:taxon-name> from which parasites are particularly desired.</article-title><source>Entomologist</source><volume>69</volume>: <fpage>81</fpage>–<lpage>84</lpage>.</mixed-citation></ref><ref id="B73"><mixed-citation xmlns:xlink="http://www.w3.org/1999/xlink" xlink:type="simple"><person-group><name name-style="western"><surname>Wilkinson</surname><given-names>DS</given-names></name></person-group> (<year>1940</year>) <article-title>On the identity of <italic><tp:taxon-name><tp:taxon-name-part taxon-name-part-type="genus">Apanteles</tp:taxon-name-part> <tp:taxon-name-part taxon-name-part-type="species">carbonarius</tp:taxon-name-part></tp:taxon-name></italic> Wesmael, with the description of a new, closely-related, Palaearctic species (<tp:taxon-name><tp:taxon-name-part taxon-name-part-type="order">Hymenoptera</tp:taxon-name-part></tp:taxon-name>: <tp:taxon-name><tp:taxon-name-part taxon-name-part-type="family">Braconidae</tp:taxon-name-part></tp:taxon-name>).</article-title><source>Proceedings of the Royal Entomological Society of London (B)</source><volume>9</volume>(<issue>9</issue>): <fpage>157</fpage>–<lpage>164</lpage>. <ext-link xlink:type="simple" ext-link-type="doi" xlink:href="10.1111/j.1365-3113.1940.tb00370.x">https://doi.org/10.1111/j.1365-3113.1940.tb00370.x</ext-link></mixed-citation></ref><ref id="B23"><mixed-citation xmlns:xlink="http://www.w3.org/1999/xlink" xlink:type="simple"><person-group><name name-style="western"><surname>Fang</surname><given-names>C</given-names></name></person-group> (<year>1985</year>) <article-title>Economic Insect Fauna of China (<tp:taxon-name><tp:taxon-name-part taxon-name-part-type="order">Lepidoptera</tp:taxon-name-part></tp:taxon-name>: <tp:taxon-name><tp:taxon-name-part taxon-name-part-type="family">Arctiidae</tp:taxon-name-part></tp:taxon-name>) (Fasc. 33).</article-title><source>Science Press</source><volume>33</volume>: <fpage>89</fpage>–<lpage>90</lpage>.</mixed-citation></ref><ref id="B59"><mixed-citation xmlns:xlink="http://www.w3.org/1999/xlink" xlink:type="simple"><institution xlink:type="simple">Taiwan Biodiversity information facility</institution> (<year>2019</year>) <italic><tp:taxon-name><tp:taxon-name-part taxon-name-part-type="genus">Macrobrochis</tp:taxon-name-part> <tp:taxon-name-part taxon-name-part-type="species">gigas</tp:taxon-name-part></tp:taxon-name></italic> (Walker, 1854). <ext-link xlink:type="simple" ext-link-type="uri" xlink:href="http://taibif.tw/en/namecode/343886">http://taibif.tw/en/namecode/343886</ext-link> [accessed 2019]</mixed-citation></ref><ref id="B38"><mixed-citation xmlns:xlink="http://www.w3.org/1999/xlink" xlink:type="simple"><person-group><name name-style="western"><surname>Mell</surname><given-names>R</given-names></name></person-group> (<year>1938</year>) <article-title>Beiträge Zur Fauna Sinica. XVIII. Der Schlüpfmoment Südchinesischer Lepidopteren.</article-title><source>Berlin,</source><volume>1939</volume>: <fpage>139</fpage>–<lpage>168</lpage>. <ext-link xlink:type="simple" ext-link-type="doi" xlink:href="10.1007/BF00408221">https://doi.org/10.1007/BF00408221</ext-link></mixed-citation></ref><ref id="B18"><mixed-citation xmlns:xlink="http://www.w3.org/1999/xlink" xlink:type="simple"><person-group><name name-style="western"><surname>Dubatolov</surname><given-names>VV</given-names></name><name name-style="western"><surname>Kishida</surname><given-names>Y</given-names></name><name name-style="western"><surname>Wang</surname><given-names>M</given-names></name></person-group> (<year>2012</year>) <article-title>New records of lichen-moths from the Nanling Mts. Guangdong, South China, with descriptions of new genera and species (<tp:taxon-name><tp:taxon-name-part taxon-name-part-type="order">Lepidoptera</tp:taxon-name-part></tp:taxon-name>, <tp:taxon-name><tp:taxon-name-part taxon-name-part-type="family">Arctiidae</tp:taxon-name-part></tp:taxon-name>: <tp:taxon-name><tp:taxon-name-part taxon-name-part-type="subfamily">Lithosiinae</tp:taxon-name-part></tp:taxon-name>) .</article-title><source>Tinea</source><volume>22</volume>(<issue>1</issue>): <fpage>25</fpage>–<lpage>52</lpage>.</mixed-citation></ref><ref id="B24"><mixed-citation xmlns:xlink="http://www.w3.org/1999/xlink" xlink:type="simple"><person-group><name name-style="western"><surname>Fang</surname><given-names>C</given-names></name></person-group> (<year>2000</year>) <article-title>Fauna Sinica (<tp:taxon-name><tp:taxon-name-part taxon-name-part-type="class">Insecta</tp:taxon-name-part></tp:taxon-name>: <tp:taxon-name><tp:taxon-name-part taxon-name-part-type="order">Lepidoptera</tp:taxon-name-part></tp:taxon-name>: <tp:taxon-name><tp:taxon-name-part taxon-name-part-type="family">Arctiidae</tp:taxon-name-part></tp:taxon-name>).</article-title><source>Science Press, Beijing</source><volume>19</volume>: <fpage>191</fpage>–<lpage>192</lpage>. [In Chinese, with English summary]</mixed-citation></ref><ref id="B58"><mixed-citation xmlns:xlink="http://www.w3.org/1999/xlink" xlink:type="simple"><person-group><name name-style="western"><surname>Telenga</surname><given-names>NA</given-names></name></person-group> (<year>1955</year>) <article-title><tp:taxon-name><tp:taxon-name-part taxon-name-part-type="family">Braconidae</tp:taxon-name-part></tp:taxon-name>, subfamily <tp:taxon-name><tp:taxon-name-part taxon-name-part-type="subfamily">Microgasterinae</tp:taxon-name-part></tp:taxon-name>, subfamily <tp:taxon-name>Agathinae</tp:taxon-name>.</article-title><source>Fauna USSR, <tp:taxon-name><tp:taxon-name-part taxon-name-part-type="order">Hymenoptera</tp:taxon-name-part></tp:taxon-name></source><volume>5</volume>(<issue>4</issue>): <fpage>1</fpage>–<lpage>311</lpage>. [Translation (1964) Israel Program for Scientific Translation, Jerusalem: 295]</mixed-citation></ref><ref id="B45"><mixed-citation xmlns:xlink="http://www.w3.org/1999/xlink" xlink:type="simple"><person-group><name name-style="western"><surname>Papp</surname><given-names>J</given-names></name></person-group> (<year>1983a</year>) <article-title>Contributions to the braconid fauna of Hungary, IV. <tp:taxon-name><tp:taxon-name-part taxon-name-part-type="subfamily">Microgastrinae</tp:taxon-name-part></tp:taxon-name>. (<tp:taxon-name><tp:taxon-name-part taxon-name-part-type="order">Hymenoptera</tp:taxon-name-part></tp:taxon-name>: <tp:taxon-name><tp:taxon-name-part taxon-name-part-type="family">Braconidae</tp:taxon-name-part></tp:taxon-name>).</article-title><source>Folia Entomologica Hungarica</source><volume>44</volume>: <fpage>125</fpage>–<lpage>138</lpage>.</mixed-citation></ref><ref id="B46"><mixed-citation xmlns:xlink="http://www.w3.org/1999/xlink" xlink:type="simple"><person-group><name name-style="western"><surname>Papp</surname><given-names>J</given-names></name></person-group> (<year>1983b</year>) <article-title>A survey of the European species of <italic><tp:taxon-name><tp:taxon-name-part taxon-name-part-type="genus">Apanteles</tp:taxon-name-part></tp:taxon-name></italic> Först. (<tp:taxon-name><tp:taxon-name-part taxon-name-part-type="order">Hymenoptera</tp:taxon-name-part></tp:taxon-name>, <tp:taxon-name><tp:taxon-name-part taxon-name-part-type="family">Braconidae</tp:taxon-name-part></tp:taxon-name>: <tp:taxon-name><tp:taxon-name-part taxon-name-part-type="subfamily">Microgastrinae</tp:taxon-name-part></tp:taxon-name>), VII. The <italic><tp:taxon-name><tp:taxon-name-part taxon-name-part-type="genus"/><tp:taxon-name-part taxon-name-part-type="species">carbonarius</tp:taxon-name-part></tp:taxon-name></italic>-, <italic>circumscriptus</italic>-, <italic>fraternus</italic>-, <italic>pallip</italic>e<italic>s</italic>-, <italic>parasitellae</italic>-, <italic>vitripennis</italic>-, <italic>liparidis</italic>-, <italic>octonarius</italic>- and <italic>thompsoni</italic>- group.</article-title><source>Annales Historico-Naturales Musei Nationalis Hungarici</source><volume>75</volume>: <fpage>247</fpage>–<lpage>283</lpage>.</mixed-citation></ref><ref id="B25"><mixed-citation xmlns:xlink="http://www.w3.org/1999/xlink" xlink:type="simple"><person-group><name name-style="western"><surname>Fernández-Triana</surname><given-names>J</given-names></name><name name-style="western"><surname>Ward</surname><given-names>D</given-names></name></person-group> (<year>2014</year>) Microgastrine Wasps of the World. <ext-link xlink:type="simple" ext-link-type="uri" xlink:href="http://www.microgastrinae.myspecies.info/microgastrinae/microgastrinae">http://www.microgastrinae.myspecies.info/microgastrinae/microgastrinae</ext-link> [accessed 18 Oct 2014]</mixed-citation></ref></ref-list></tp:taxon-treatment>
